# Supplementary material for: VIRMA modulates function of photoreceptor cells through m6A modification and alternative splicing
Source: JCI Insight. 2026 Mar 19;11(9):e197880. doi: 10.1172/jci.insight.197880 (PMC13232022; doi:10.1172/jci.insight.197880)
Supplement: Supplemental table 1 [file jciinsight-11-197880-s189.xlsx]

## Sheet: upplementary Table S1
AS_event_id	deltaPSI(KO-WT)	p-value
Smim17;100042450;A5:NC_000073.7:6432572-6433520:6432555-6433520:+	0.457407	0.046953
Smim17;100042450;A5:NC_000073.7:6432572-6433520:6432563-6433520:+	0.534054	0.046953
Zbtb48;100090;RI:NC_000070.7:152110235:152110476-152110688:152111516:-	0.574707	0.0414585
Gm16062;100504104;A5:NC_000077.7:59702392-59708729:59701087-59708729:+	-0.31239	0.00749251
Hscb;100900;A5:NC_000071.7:110982665-110983841:110982665-110983846:-	0.373864	0.0104895
Vrk3;101568;A5:NC_000073.7:44400431-44401539:44400414-44401539:+	-0.201145	0.0312188
Vrk3;101568;AF:NC_000073.7:44398053:44398075-44401539:44398083:44398821-44401539:+	0.635387	0.02997
Vrk3;101568;SE:NC_000073.7:44398075-44400326:44400414-44401539:+	-0.244097	0.02997
Vrk3;101568;SE:NC_000073.7:44398075-44400326:44400431-44401539:+	-0.478539	0.02997
Pwwp2b;101631;A5:NC_000073.7:138836076-138846388:138835356-138846388:+	-0.126869	0.046953
Dohh;102115;A5:NC_000076.7:81220460-81221553:81220412-81221553:+	0.46233	0.0034965
Ndufb1;102631912;A3:NC_000078.7:101935896-101941919:101935893-101941919:-	0.0171252	0.046953
Gm33937;102637025;RI:NC_000077.7:87193171:87248719-87248852:87249696:+	0.408898	0.0274725
Rnf44;105239;AF:NC_000079.7:54832301-54835844:54836008:54832301-54841542:54841738:-	-0.357093	0.045954
Gm38996;105242922;AL:NC_000073.7:39952763-39959458:39963480:39952763-39986419:39991989:+	-0.193332	0.03996
Gm38996;105242922;AL:NC_000073.7:39952763-39959458:39963481:39952763-39986419:39991989:+	-0.33486	0.03996
Gm38996;105242922;SE:NC_000073.7:39952763-39965797:39965888-39986419:+	-0.125214	0.03996
Gm14268;105244359;SE:NC_000068.8:166223417-166234552:166234682-166239941:-	-0.11429	0.032967
Mbnl2;105559;SE:NC_000080.7:120640783-120642050:120642144-120666347:+	0.0903986	0.026973
Uqcc3;107197;SE:NC_000085.7:8857980-8858070:8858285-8861063:-	0.137341	0.044955
Gbf1;107338;RI:NC_000085.7:46268977:46269170-46271474:46271624:+	-0.245899	0.041958
Unc5b;107449;SE:NC_000076.7:60610939-60612964:60612996-60613169:-	-0.5	0.00899101
Ssr1;107513;SE:NC_000079.7:38163782-38167071:38167085-38167369:-	0.0935728	0.0374625
Frs3;107971;SE:NC_000083.7:48010620-48011230:48011403-48012548:+	0.425357	0.0414585
Napa;108124;AF:NC_000073.7:15832127:15832178-15832472:15832182:15832258-15832472:+	0.38249	0.038961
Gm46383;108168036;A5:NC_000078.7:116041124-116041489:116041124-116041655:-	-0.216793	0.0414585
Gm50594;108168481;SE:NC_000086.8:104331353-104340510:104340563-104365153:-	-0.25	0.047952
Nusap1;108907;SE:NC_000068.8:119460986-119462263:119462347-119464201:+	0.714286	0.045954
Ppp1r15b;108954;A5:NC_000067.7:133061353-133064401:133059648-133064401:+	-0.24453	0.0204795
Mmadhc;109129;RI:NC_000068.8:50186264:50186321-50186655:50186742:-	0.243636	0.036963
Glo1;109801;RI:NC_000083.7:30811835:30812048-30813089:30813200:-	-0.0683842	0.012987
Ly6a;110454;A5:NC_000081.7:74869466-74869702:74869466-74869718:-	0.25	0.036963
Hivep1;110521;AF:NC_000079.7:42205304:42205566-42208876:42205753:42205931-42208876:+	-0.514721	0.043956
Hivep1;110521;AF:NC_000079.7:42205497:42205566-42208876:42205753:42205931-42208876:+	0.31758	0.043956
Acaa1a;113868;A5:NC_000075.7:119170225-119170453:119170176-119170453:+	0.194228	0.0474525
Acaa1a;113868;A5:NC_000075.7:119170324-119170453:119170225-119170453:+	-0.220602	0.0474525
Chrna6;11440;SE:NC_000074.7:27901893-27902022:27902145-27903652:-	0.296432	0.00999001
Actg1;11465;RI:NC_000077.7:120237463:120238175-120238462:120238701:-	-0.562723	0.0374625
Gm51934;115487830;A3:NC_000077.7:4071576-4071809:4071576-4071927:+	-0.671432	0.034965
Gm51934;115487830;RI:NC_000077.7:4071467:4071576-4071927:4071985:+	-0.561185	0.0499501
Ak4;11639;A5:NC_000070.7:101276753-101276926:101276567-101276926:+	0.174221	0.047952
Helb;117599;SE:NC_000076.7:119925780-119926854:119926918-119927514:-	-0.537485	0.031968
Ap1g1;11765;SE:NC_000074.7:110556307-110557245:110557253-110559349:+	0.242405	0.038961
Ap2a2;11772;A3:NC_000073.7:141189828-141191246:141189828-141191249:+	-0.255876	0.010989
Ap3b2;11775;SE:NC_000073.7:81115513-81115779:81115835-81115919:-	0.0843944	0.044955
Api5;11800;A3:NC_000068.8:94244131-94248601:94244126-94248601:-	-0.25	0.044955
Api5;11800;A5:NC_000068.8:94244131-94248550:94244131-94248601:-	0.0962389	0.044955
Rplp0;11837;AF:NC_000071.7:115695244:115695475-115697846:115697526:115697598-115697846:+	0.243254	0.001998
Atp6v1a;11964;AF:NC_000082.7:43937245-43959311:43959622:43937245-43959874:43960064:-	-0.223619	0.017982
Slc7a1;11987;AF:NC_000071.7:148302061-148329566:148329625:148302061-148336539:148336714:-	-0.413718	0.0424575
Bex3;12070;A3:NC_000086.8:135171631-135172012:135171631-135172017:+	-0.114266	0.016983
Bgn;12111;SE:NC_000086.8:72527368-72533474:72533537-72534385:+	0.5	0.0384615
Bsg;12215;SE:NC_000076.7:79540418-79544531:79544878-79545505:+	0.038569	0.0274725
Btrc;12234;A5:NC_000085.7:45513967-45514175:45513955-45514175:+	-0.471882	0.044955
Btrc;12234;RI:NC_000085.7:45507881:45513967-45514175:45515895:+	0.497733	0.044955
Serping1;12258;A5:NC_000068.8:84605158-84605702:84605158-84605707:-	-0.334783	0.0134865
C1qc;12262;A5:NC_000070.7:136619874-136620105:136619874-136620155:-	0.367447	0.025974
Calb2;12308;A3:NC_000074.7:110869832-110872284:110869829-110872284:-	0.133761	0.013986
Cbfa2t3;12398;AF:NC_000074.7:123377215-123404601:123404914:123377215-123425554:123425848:-	-0.493913	0.0144855
Cebpg;12611;AF:NC_000073.7:34750357-34755078:34755597:34750357-34755801:34755991:-	0.366404	0.0174825
Cnih2;12794;A5:NC_000085.7:5144359-5144734:5144359-5144760:-	-0.558824	0.026973
Col4a1;12826;RI:NC_000074.7:11252894:11253008-11254536:11254552:-	-0.251705	0.0487013
Col4a1;12826;SE:NC_000074.7:11253008-11254536:11254552-11256226:-	0.198795	0.0487013
Col1a2;12843;SE:NC_000072.7:4508345-4508940:4508954-4509604:+	-0.5	0.020979
Ctla2a;13024;A5:NC_000079.7:61083889-61084284:61083889-61084305:-	0.626354	0.00649351
Ddx5;13207;RI:NC_000077.7:106673295:106673519-106674785:106674844:-	0.0482899	0.040959
Dhh;13363;AF:NC_000081.7:98792955-98793866:98794619:98792955-98795851:98796421:-	-0.383256	0.035964
Dpm2;13481;RI:NC_000068.8:32460870:32460924-32461218:32461307:+	0.105997	0.040959
Eps8;13860;SE:NC_000072.7:137516399-137554130:137554262-137568416:-	0.392263	0.02997
Ezh1;14055;A3:NC_000077.7:101108194-101109480:101108189-101109480:-	0.409066	0.00899101
Fau;14109;A3:NC_000085.7:6108031-6108273:6108031-6108276:+	-0.0625817	0.0374625
Fzd5;14367;A5:NC_000067.7:64776012-64776292:64776012-64776399:-	-1	0
Gabpa;14390;AF:NC_000082.7:84631774:84631911-84635969:84632012:84632431-84635969:+	0.172189	0.034965
Gabrg1;14405;SE:NC_000071.7:70911634-70928218:70928282-70931614:-	-0.738154	0.011988
Gart;14450;A3:NC_000082.7:91440034-91443772:91440031-91443772:-	0.214504	0.036963
Gart;14450;A5:NC_000082.7:91440031-91443615:91440031-91443772:-	0.25	0.036963
Glra1;14654;A3:NC_000077.7:55405953-55411748:55405929-55411748:-	-0.578535	0.00499501
Gnb3;14695;A5:NC_000072.7:124816368-124816575:124816368-124816627:-	0.475429	0
Gnb3;14695;RI:NC_000072.7:124816330:124816368-124816575:124816713:-	-0.154602	0.0124875
Gnb3;14695;RI:NC_000072.7:124816330:124816368-124816627:124816713:-	0.350892	0.0014985
Gnb5;14697;A5:NC_000075.7:75241642-75242933:75241583-75242933:+	0.0521036	0.043956
Lrp2;14725;A5:NC_000068.8:69271773-69272061:69271773-69272114:-	-0.5	0.047952
Grid1;14803;SE:NC_000080.7:34667994-34732752:34732873-34748702:+	-0.644862	0.0324675
Hspa5;14828;RI:NC_000068.8:34662102:34662158-34662241:34662458:+	0.0600086	0.0404595
Gspt1;14852;A3:NC_000082.7:11056963-11058530:11056960-11058530:-	-0.25	0.0104895
Gtf2h1;14884;SE:NC_000073.7:46445712-46446821:46446889-46451096:+	0.236888	0.018981
Gtf2h4;14885;A5:NC_000083.7:35983720-35984426:35983720-35984448:-	-0.321374	0.0314685
Guk1;14923;A5:NC_000077.7:59077713-59078529:59077713-59078533:-	0.136904	0.0464535
Guk1;14923;AF:NC_000077.7:59077713-59078533:59078583:59077713-59082577:59082778:-	-0.109949	0.0464535
Hipk3;15259;A3:NC_000068.8:104265062-104265281:104265059-104265281:-	-0.712082	0.020979
Hipk3;15259;AF:NC_000068.8:104302192-104323566:104323966:104302192-104324293:104324834:-	0.581445	0.0262238
Hipk3;15259;AF:NC_000068.8:104302192-104323566:104324162:104302192-104324293:104324807:-	-0.504186	0.034965
Hipk3;15259;AF:NC_000068.8:104302192-104323566:104324162:104302192-104324293:104324834:-	-0.429885	0.027972
Hmgn2;15331;RI:NC_000070.7:133692049:133692884-133693262:133693357:-	-0.24186	0.028971
Hnrnpa1;15382;SE:NC_000081.7:103151145-103151349:103151507-103152052:+	-0.088503	0.0254745
Hr;15460;SE:NC_000080.7:70789764-70790280:70790382-70791952:+	0.278915	0.035964
Insr;16337;A3:NC_000074.7:3217604-3219709:3217601-3219709:-	0.407948	0.0494505
Kif3a;16568;A3:NC_000077.7:53477757-53481544:53477757-53484201:+	-0.251516	0.015984
Kif3a;16568;SE:NC_000077.7:53477757-53479516:53479587-53484201:+	-0.25	0.0127373
Kif3a;16568;SE:NC_000077.7:53477757-53481544:53481552-53484201:+	-0.317121	0.0127373
Fabp5;16592;A3:NC_000069.7:10080633-10081127:10080633-10081130:+	0.205046	0.027972
Lamb1;16777;AF:NC_000078.7:31315292:31315600-31316690:31316030:31316412-31316690:+	0.396121	0.044955
Arhgef1;16801;SE:NC_000073.7:24617425-24618609:24618645-24619056:+	-0.703125	0.0404595
Lrp1;16971;SE:NC_000076.7:127417758-127418559:127418609-127419250:-	-0.25	0.043956
Parvb;170736;AF:NC_000081.7:84185660:84185758-84187609:84186968:84187085-84187609:+	0.25	0.018981
Zfp369;170936;SE:NC_000079.7:65428202-65432735:65432830-65439637:+	-0.231308	0.047952
Mafg;17134;RI:NC_000077.7:120521314:120521500-120522069:120522266:-	-0.377641	0.038961
Mafg;17134;SE:NC_000077.7:120521500-120522069:120522266-120523578:-	0.31665	0.038961
Mgat3;17309;AF:NC_000081.7:80057922:80058039-80095174:80061127:80073387-80095174:+	-0.462643	0.0334665
Mgat3;17309;AF:NC_000081.7:80057922:80058039-80095174:80076107:80076129-80095174:+	-0.75	0.0334665
Mgat3;17309;AF:NC_000081.7:80061127:80073387-80095174:80076107:80076129-80095174:+	-0.494452	0.0334665
Nudt1;17766;A3:NC_000071.7:140317710-140318150:140317710-140318178:+	-0.22751	0.02997
Gadd45b;17873;RI:NC_000076.7:80766282:80766383-80766863:80767085:+	-0.485192	0.032967
Septin2;18000;A3:NC_000067.7:93406790-93416846:93406790-93416850:+	0.47476	0.00549451
Septin2;18000;AF:NC_000067.7:93406715:93406790-93416850:93406940:93407036-93416850:+	-0.507999	0.00549451
Pcolce;18542;A3:NC_000071.7:137609377-137609499:137608767-137609499:-	0.0989678	0.035964
Pcolce;18542;SE:NC_000071.7:137606341-137606879:137606953-137607153:-	0.254758	0.023976
Pcp2;18545;A3:NC_000074.7:3674900-3675470:3674896-3675470:-	-0.111847	0.014985
Pex11a;18631;SE:NC_000073.7:79387658-79389913:79390028-79392658:-	0.180555	0.024975
Pa2g4;18813;A5:NC_000076.7:128399574-128401609:128399574-128401638:-	0.135619	0.01998
Pmp22;18858;A3:NC_000077.7:63022480-63023951:63022480-63023954:+	0.5	0.026973
Pmp22;18858;AF:NC_000077.7:63019808:63019976-63023954:63022283:63022480-63023954:+	0.485382	0.038961
Ppp1r1b;19049;AF:NC_000077.7:98239232:98240000-98241395:98240822:98240936-98241395:+	-0.539516	0.00749251
Prodh;19125;RI:NC_000082.7:17898790:17898939-17899395:17902619:-	0.537804	0.024975
Psap;19156;A3:NC_000076.7:60131782-60133317:60131782-60133320:+	-0.0454645	0.0254745
Tmlhe;192289;A5:NT_165789.3:211718-246277:206254-246277:+	0.309127	0.026973
Ptprm;19274;SE:NC_000083.7:67116648-67121266:67121292-67121462:-	0.605263	0.031968
Ptprm;19274;SE:NC_000083.7:67198051-67219348:67219422-67226019:-	0.605263	0.031968
Pura;19290;AF:NC_000084.7:36413614:36413719-36420085:36414158:36414602-36420085:+	0.201489	0.0292208
Pura;19290;AF:NC_000084.7:36413614:36413719-36420085:36419393:36419545-36420085:+	0.25	0.0292208
Pura;19290;AF:NC_000084.7:36414158:36414602-36420085:36419393:36419545-36420085:+	0.160557	0.038961
Ran;19384;A3:NC_000071.7:129097342-129097573:129097342-129097592:+	-0.0387125	0.0314685
Rasgrf1;19417;A5:NC_000075.7:89826932-89832961:89826926-89832961:+	0.240746	0.048951
Rbp3;19661;A5:NC_000080.7:33679101-33680448:33677829-33680448:+	-0.0467581	0.0124875
Rfc1;19687;A3:NC_000071.7:65420492-65421586:65420489-65421586:-	0.284143	0.011988
Rlim;19820;A5:NC_000086.8:103022940-103024669:103022940-103024679:-	0.389104	0.043956
Rlim;19820;SE:NC_000086.8:103010286-103020916:103020988-103022110:-	-0.785326	0.043956
Rpl29;19944;A5:NC_000075.7:106306838-106307169:106306775-106307169:+	-0.22964	0.00749251
S100a4;20198;A5:NC_000069.7:90512065-90512304:90512035-90512304:+	0.532757	0.040959
S100a4;20198;AF:NC_000069.7:90511077:90511113-90512304:90511968:90512035-90512304:+	0.431626	0.040959
Sec23a;20334;A3:NC_000078.7:59054021-59058632:59054017-59058632:-	-0.25	0.018981
Srsf3;20383;SE:NC_000083.7:29257598-29258428:29258883-29259749:+	0.0244796	0.046953
Sh3gl1;20405;RI:NC_000083.7:56325804:56325962-56326040:56326173:-	-0.277141	0.047952
St3gal2;20444;AF:NC_000074.7:111646497:111646737-111683390:111658549:111658637-111683390:+	-0.421875	0.048951
Slc25a14;20523;A5:NC_000086.8:47713083-47718129:47713074-47718129:+	-0.422193	0.017982
Slc25a14;20523;SE:NC_000086.8:47712705-47712839:47713074-47718129:+	0.385402	0.017982
Slc25a14;20523;SE:NC_000086.8:47712705-47712839:47713083-47718129:+	-0.32772	0.028971
Smpd2;20598;A5:NC_000076.7:41364305-41364425:41364305-41364429:-	-0.213166	0.014985
Sumo3;20610;AF:NC_000076.7:77441931:77442184-77445646:77442432:77442802-77445646:+	0.440708	0.0214785
Sumo3;20610;SE:NC_000076.7:77449885-77451761:77451868-77451982:+	0.146332	0.0214785
Eftud2;20624;A3:NC_000077.7:102762011-102768436:102762008-102768436:-	-0.25	0.010989
Soat1;20652;A5:NC_000067.7:156285574-156294228:156285574-156294251:-	-0.455288	0.0284715
Tapbp;21356;A3:NC_000083.7:34145491-34145601:34145491-34145604:+	0.5	0.00499501
Slc24a1;214111;SE:NC_000075.7:64855268-64856114:64857035-64858760:-	0.337155	0.01998
Bud13;215051;A3:NC_000075.7:46202708-46202993:46202708-46202998:+	0.213068	0.022977
Slc36a1;215335;RI:NC_000077.7:55123193:55123532-55124328:55127156:+	0.548291	0.0499501
Micu1;216001;MX:NC_000076.7:59586369-59592528:59592539-59603960:59586369-59602906:59602911-59603960:+	0.366767	0.0237263
Micu1;216001;MX:NC_000076.7:59586369-59592528:59598478-59603960:59586369-59602906:59602911-59603960:+	0.239456	0.0237263
Micu1;216001;SE:NC_000076.7:59586369-59602906:59602911-59603960:+	0.121105	0.04662
Dhrs7b;216820;SE:NC_000077.7:60721557-60732757:60732804-60734991:+	-0.578287	0.044955
Spag7;216873;A5:NC_000077.7:70555902-70556076:70555902-70556123:-	0.116801	0.0214785
Mlh3;217716;A5:NC_000078.7:85316248-85317203:85316248-85317248:-	0.316372	0.0114885
Utp4;21771;A5:NC_000074.7:107620344-107621223:107620340-107621223:+	-0.25	0.048951
Amph;218038;A5:NC_000079.7:19305501-19309196:19305489-19309196:+	0.224064	0.041958
Ccar2;219158;A3:NC_000080.7:70377996-70378317:70377993-70378317:-	0.344541	0.023976
Tnfaip1;21927;A5:NC_000077.7:78421173-78426899:78421173-78426912:-	0.270836	0.015984
Tpp2;22019;A5:NC_000067.7:44031565-44038788:44031554-44038788:+	-0.2486	0.042957
Uck1;22245;A3:NC_000068.8:32149751-32149921:32149744-32149921:-	0.209544	0.027972
Unc5c;22253;SE:NC_000069.7:141476943-141492618:141492674-141494632:+	0.5	0.0234765
Vldlr;22359;AF:NC_000085.7:27194420:27195096-27207596:27203076:27203147-27207596:+	0.332234	0.0254745
Vldlr;22359;AF:NC_000085.7:27194815:27195096-27207596:27203076:27203147-27207596:+	0.446571	0.0254745
Wbp1;22377;A3:NC_000072.7:83097857-83098184:83097854-83098184:-	-0.384224	0.026973
Wbp1;22377;RI:NC_000072.7:83097166:83097268-83097753:83097857:-	0.358166	0.026973
Wbp1;22377;SE:NC_000072.7:83097268-83097753:83097857-83098184:-	-0.497062	0.026973
Poglut1;224143;A5:NC_000082.7:38352204-38354953:38352204-38355025:-	0.414108	0.047952
Poglut1;224143;A5:NC_000082.7:38352204-38355025:38352204-38355087:-	-0.393315	0.047952
Wnt7b;22422;AF:NC_000081.7:85443330-85461709:85462271:85443330-85465581:85466022:-	0.826673	0.020979
Cldnd1;224250;SE:NC_000082.7:58548447-58549521:58549586-58549801:+	0.429478	0.020979
Crybg3;224273;SE:NC_000082.7:59386006-59398161:59398227-59421108:-	0.321429	0.03996
Ilrun;224647;A5:NC_000083.7:27972969-27986885:27972969-27987110:-	-0.20646	0.0494505
Pcare;225004;RI:NC_000083.7:72056050:72056267-72058766:72059900:-	-0.288123	0.032967
Zfp1;22640;A3:NC_000074.7:112385073-112392693:112385073-112392710:+	0.240608	0.037962
Zfp281;226442;A3:NC_000067.7:136552789-136553006:136552789-136553010:+	-0.25	0.017982
Cdc42bpa;226751;AF:NC_000067.7:179788654:179788852-179826927:179798747:179803559-179826927:+	-0.288816	0.03996
Aamp;227290;A3:NC_000067.7:74323203-74323662:74323200-74323662:-	0.25	0.012987
Aamp;227290;A5:NC_000067.7:74323200-74323333:74323200-74323662:-	0.250494	0.012987
Gigyf2;227331;A5:NC_000067.7:87360920-87361402:87360810-87361402:+	-0.541821	0.00599401
Coq4;227683;A3:NC_000068.8:29680571-29685393:29680571-29685396:+	0.309469	0.042957
Slc30a4;22785;SE:NC_000068.8:122531472-122536315:122536461-122543950:-	0.5	0.0324675
Kif18a;228421;A5:NC_000068.8:109169021-109171503:109169017-109171503:+	-0.5	0.040959
Isg20l2;229504;A5:NC_000069.7:87838015-87838638:87837918-87838638:+	0.547429	0.020979
Rbm15;229700;A3:NC_000069.7:107226531-107232068:107224619-107232068:-	0.5	0.0244755
5730409E04Rik;230757;A3:NC_000070.7:126503805-126505469:126503805-126505474:+	-0.5	0.0124875
Zfp362;230761;AF:NC_000070.7:128688769-128699212:128699582:128688769-128699805:128699905:-	-0.363733	0.0434565
Fam76a;230789;SE:NC_000070.7:132631344-132636937:132637065-132638003:-	-0.137758	0.041958
Emc1;230866;A3:NC_000070.7:139091650-139092234:139091650-139092506:+	0.863814	0.002997
Emc1;230866;SE:NC_000070.7:139091090-139091642:139091650-139092506:+	-1	0
Pdap1;231887;A3:NC_000071.7:145073803-145076777:145073799-145076777:-	-0.166566	0.035964
Atp1a3;232975;A3:NC_000073.7:24700622-24705180:24700583-24705180:-	-0.0588115	0.018981
Tbc1d17;233204;A5:NC_000073.7:44491523-44491610:44491523-44491627:-	0.254254	0.00849151
Smg1;233789;A3:NC_000073.7:117806237-117807246:117806234-117807246:-	-0.425595	0.035964
Smg1;233789;SE:NC_000073.7:117812275-117816943:117817000-117842428:-	-0.218573	0.0494505
Rnf40;233900;A3:NC_000073.7:127189885-127190454:127189885-127190487:+	0.391101	0.0324675
Fez1;235180;A3:NC_000075.7:36744207-36754958:36744207-36754966:+	-0.195515	0.0308025
Fez1;235180;AF:NC_000075.7:36744036:36744207-36754958:36744870:36745132-36754958:+	-0.218943	0.0308025
Fez1;235180;SE:NC_000075.7:36744207-36754958:36755313-36761643:+	-0.251191	0.0308025
Mindy2;235461;A3:NC_000075.7:70512571-70514740:70512568-70514740:-	-0.278389	0.020979
Ago1;236511;A3:NC_000070.7:126354378-126354699:126354296-126354699:-	-0.318233	0.0404595
Ago1;236511;A5:NC_000070.7:126347484-126347610:126347484-126347619:-	-0.25	0.0404595
Ago1;236511;RI:NC_000070.7:126354160:126354296-126354699:126354880:-	-0.244472	0.047952
Ric8b;237422;MX:NC_000076.7:84837765-84840643:84840726-84850940:84837765-84844521:84844657-84850940:+	0.163086	0.0464535
Akt3;23797;AF:NC_000067.7:177076447-177085015:177085172:177076447-177085469:177085527:-	-0.25	0.034965
Akt3;23797;AF:NC_000067.7:177076447-177085015:177085172:177076447-177085712:177085991:-	-0.234954	0.039294
Akt3;23797;AF:NC_000067.7:177076447-177085015:177085172:177076447-177085712:177085996:-	-0.274884	0.034965
Lrit1;239037;A5:NC_000080.7:36783981-36784923:36783751-36784923:+	-0.393247	0.036963
Lrit2;239038;AL:NC_000080.7:36791214-36792146:36792306:36791214-36793830:36795699:+	-0.316958	0.044955
Impdh1;23917;A3:NC_000072.7:29212169-29216071:29212166-29216071:-	-0.423656	0.0174825
Impdh1;23917;SE:NC_000072.7:29209267-29212068:29212169-29216071:-	-0.267778	0.0212288
Grk1;24013;RI:NC_000074.7:13465954:13466477-13468464:13471951:+	-0.159569	0.041958
Crb2;241324;A5:NC_000068.8:37689473-37696552:37686657-37696552:+	-0.589148	0.026973
Scaper;244891;A5:NC_000075.7:55828622-55845354:55828622-55845372:-	-0.202534	0.01998
Ankrd27;245886;A3:NC_000073.7:35320087-35321730:35320087-35321734:+	0.446079	0.027972
Cops5;26754;A5:NC_000067.7:10105388-10107887:10105388-10107895:-	0.251658	0.020979
Cops5;26754;A5:NC_000067.7:10105388-10107895:10105388-10108144:-	-0.243781	0.020979
Lrig2;269473;A3:NC_000069.7:104370138-104371175:104370103-104371175:-	-0.762518	0.00899101
Slc35e1;270066;SE:NC_000074.7:73242090-73243296:73243433-73245686:-	-0.5	0.024975
Vat1l;270097;SE:NC_000074.7:115016182-115093257:115093359-115096592:+	-0.141925	0.030969
Tango6;272538;A3:NC_000074.7:107447415-107451698:107447415-107451726:+	-0.618532	0.02997
Abcf2;27407;A3:NC_000071.7:24779377-24781517:24779374-24781517:-	0.664433	0.003996
Nynrin;277154;RI:NC_000080.7:56100410:56101068-56101190:56102590:+	0.355178	0.017982
Rsrp1;27981;RI:NC_000070.7:134652604:134652743-134654046:134654129:+	0.161102	0.0014985
Slc39a1;30791;A3:NC_000069.7:90155566-90156239:90155566-90156253:+	-0.224026	0.0484515
Mlf2;30853;A3:NC_000072.7:124912408-124912565:124912408-124912586:+	0.0801715	0.0344655
Olfml2b;320078;A3:NC_000067.7:170490104-170494135:170490104-170494141:+	-0.714286	0.0294705
Phf8;320595;A5:NC_000086.8:150304433-150305384:150304315-150305384:+	0.274519	0.035964
Zmiz1;328365;AF:NC_000080.7:25458299:25459980-25503079:25460027:25460427-25503079:+	-0.350076	0.0494505
Zmiz1;328365;AF:NC_000080.7:25459609:25459980-25503079:25460027:25460427-25503079:+	0.194775	0.0494505
Arhgef37;328967;A3:NC_000084.7:61641909-61644960:61641857-61644960:-	0.5	0.0164835
Kctd10;330171;A3:NC_000071.7:114507091-114508120:114507088-114508120:-	-0.109007	0.0484515
Cngb1;333329;AF:NC_000074.7:96030465-96033160:96033213:96030465-96033469:96033608:-	0.0151735	0.046953
Akap17b;338351;SE:NC_000086.8:35900227-35907062:35907107-35908703:-	-0.477921	0.01998
Zranb1;360216;MX:NC_000073.7:132533274-132551314:132552164-132568236:132533274-132562340:132562463-132568236:+	0.25732	0.030969
Serf2;378702;A3:NC_000068.8:121280564-121281069:121280564-121281202:+	0.363766	0.015984
Serf2;378702;A3:NC_000068.8:121280564-121281179:121280564-121281202:+	0.103961	0.023976
Serf2;378702;RI:NC_000068.8:121281202:121281428-121282167:121283901:+	-0.498396	0.023976
Dgkh;380921;AF:NC_000080.7:78865605-78881805:78887537:78865605-78887544:78887908:-	-0.493453	0.0174825
Cacfd1;381356;SE:NC_000068.8:26904177-26905496:26905621-26908385:+	0.23393	0.0499501
Plcxd1;403178;AF:NC_000071.7:110248274:110248366-110248882:110248467:110248486-110248882:+	-0.5	0.03996
Ndufs6;407785;A5:NC_000079.7:73475588-73476397:73475588-73476458:-	0.0782784	0.0304695
BC024978;414069;AF:NC_000073.7:26900041:26900123-26900445:26900135:26900159-26900445:+	-0.5	0.031968
Sgpp2;433323;AF:NC_000067.7:78285944:78286809-78336708:78286983:78287139-78336708:+	-0.737516	0.016983
Znhit3;448850;A3:NC_000077.7:84805209-84806925:84805111-84806925:-	0.124038	0.028971
Ebi3;50498;SE:NC_000083.7:56259928-56260889:56261018-56261303:+	0.441856	0.0264735
Mrps7;50529;A5:NC_000077.7:115495145-115495547:115495069-115495547:+	0.128562	0.024975
Polg2;50776;RI:NC_000077.7:106666253:106666426-106666526:106668074:-	0.390747	0.025974
Polg2;50776;RI:NC_000077.7:106666526:106668074-106668261:106668387:-	0.548009	0.025974
Neu3;50877;A5:NC_000073.7:99472740-99477355:99472740-99477365:-	-0.75	0.021978
Dnlz;52838;A3:NC_000068.8:26241490-26241785:26241486-26241785:-	0.25	0.040959
Dnlz;52838;SE:NC_000068.8:26240570-26241347:26241486-26241785:-	-0.197333	0.040959
Sco1;52892;A3:NC_000077.7:66943742-66944598:66943742-66944601:+	-0.477588	0.0284715
Dnal4;54152;SE:NC_000081.7:79649222-79649988:79650054-79658560:-	-0.0633114	0.0454545
Ftsj1;54632;A3:NC_000086.8:8111894-8112575:8111888-8112575:-	0.160453	0.0324675
Eef1b2;55949;A3:NC_000067.7:63216450-63216882:63216450-63216913:+	0.0936424	0.014985
Nop58;55989;SE:NC_000067.7:59731548-59731771:59731887-59735137:+	0.2815	0.023976
Htra1;56213;A5:NC_000073.7:130538473-130563243:130538027-130563243:+	0.278034	0.0494505
Htra1;56213;AF:NC_000073.7:130537933:130538473-130563243:130539655:130539793-130563243:+	-0.200362	0.0494505
Naa10;56292;A3:NC_000086.8:72960892-72961449:72960801-72961449:-	0.303681	0.023976
Arl6;56297;AF:NC_000082.7:59452823-59452907:59452964:59452823-59459293:59459702:-	-0.561442	0.00749251
Arl6;56297;AF:NC_000082.7:59452823-59452907:59452964:59452823-59459293:59459772:-	-0.184039	0.014985
Arl6;56297;SE:NC_000082.7:59434207-59439029:59439041-59439158:-	-0.0961318	0.0391275
Metap2;56307;A3:NC_000076.7:93726160-93726959:93726136-93726959:-	0.0901937	0.0334665
Dbn1;56320;A3:NC_000079.7:55622374-55622673:55622371-55622673:-	0.228512	0.048951
Timm22;56322;SE:NC_000077.7:76298268-76300468:76300664-76301953:+	-0.0326716	0.037962
B4galt6;56386;AF:NC_000084.7:20861135-20872051:20872294:20861135-20878410:20879461:-	-0.317647	0.0354645
Shoc2;56392;A5:NC_000085.7:53933444-53975885:53933326-53975885:+	0.224758	0.047952
Shoc2;56392;AF:NC_000085.7:53932018:53932732-53975885:53933307:53933444-53975885:+	-0.643987	0.0483267
Shoc2;56392;AF:NC_000085.7:53932737:53932833-53975885:53933307:53933444-53975885:+	-0.727295	0.047952
Shoc2;56392;SE:NC_000085.7:53933444-53938250:53938374-53975885:+	-0.407662	0.047952
Gosr2;56494;A3:NC_000077.7:103580145-103588456:103580141-103588456:-	0.105581	0.0334665
Gosr2;56494;A5:NC_000077.7:103580145-103588181:103580145-103588456:-	-0.176963	0.0334665
Cramp1l;57354;A5:NC_000083.7:25232999-25234405:25232999-25234504:-	-0.452038	0.0474525
Zc3h8;57432;A5:NC_000068.8:128775252-128777232:128775252-128777244:-	0.482616	0.032967
Vax2os;574519;A5:NC_000072.7:83679281-83679406:83679281-83680120:-	-0.554788	0.044955
Vax2os;574519;RI:NC_000072.7:83680120:83680192-83680396:83680808:-	0.375056	0.044955
Vax2os;574519;SE:NC_000072.7:83679281-83679406:83679627-83680120:-	-0.346524	0.044955
1700123O20Rik;58248;A5:NC_000080.7:54924239-54924494:54924073-54924494:+	-0.294087	0.0434565
1700123O20Rik;58248;A5:NC_000080.7:54924239-54924494:54924110-54924494:+	-0.468255	0.00749251
Rhot1;59040;SE:NC_000077.7:80145688-80146688:80146783-80156568:+	-0.162061	0.036963
Tspan4;64540;A5:NC_000073.7:141061857-141062400:141061846-141062400:+	-1	0
Ufc1;66155;A3:NC_000067.7:171122400-171122494:171122395-171122494:-	0.131213	0.021978
Commd6;66200;SE:NC_000080.7:101874542-101877724:101877735-101877825:-	0.253998	0.00699301
Zdhhc12;66220;A5:NC_000068.8:29982553-29983459:29982553-29983501:-	-0.0861084	0.044955
1500011B03Rik;66236;AL:NC_000071.7:114946257:114947392-114951841:114950861:114951266-114951841:-	-0.114513	0.041958
Arfgap3;66251;A3:NC_000081.7:83194585-83197670:83194582-83197670:-	0.176194	0.047952
Arfgap3;66251;A3:NC_000081.7:83208354-83211806:83208351-83211806:-	-0.189227	0.047952
Ssr2;66256;A3:NC_000069.7:88488379-88491084:88488379-88491090:+	0.15184	0.0224775
Ing5;66262;A3:NC_000067.7:93740240-93740388:93740240-93740391:+	0.327982	0.0224775
Lyrm9;66274;A5:NC_000077.7:78729119-78729949:78729008-78729949:+	-0.111327	0.041958
1810009A15Rik;66276;RI:NC_000085.7:8866247:8866328-8866488:8866612:+	-0.228814	0.021978
Knop1;66356;A3:NC_000073.7:118444165-118444463:118444095-118444463:-	0.113599	0.047952
Knop1;66356;RI:NC_000073.7:118442884:118442975-118443924:118444165:-	-0.484558	0.047952
Mrpl11;66419;A5:NC_000085.7:5013717-5014702:5013693-5014702:+	0.213974	0.0114885
Oxld1;66431;A5:NC_000077.7:120347988-120348610:120347988-120348639:-	-0.187712	0.017982
Drap1;66556;A3:NC_000085.7:5473702-5473800:5473681-5473800:-	0.200169	0.016983
Uqcrh;66576;A5:NC_000070.7:115927221-115927865:115927221-115927934:-	-0.0233505	0.0494505
Trappc5;66682;RI:NC_000074.7:3729015:3730475-3730811:3730921:+	-0.177418	0.024975
Hmg20a;66867;A3:NC_000075.7:56397248-56401810:56397248-56401817:+	-0.25	0.015984
Hmg20a;66867;SE:NC_000075.7:56396113-56397106:56397248-56401817:+	0.248911	0.025974
Lman2;66890;A3:NC_000079.7:55499646-55500759:55499603-55500759:-	0.253308	0.042957
Nudt16l1;66911;A5:NC_000082.7:4757577-4758060:4757502-4758060:+	-0.183057	0.011988
Golt1b;66964;SE:NC_000072.7:142341995-142346867:142346899-142347269:+	0.162593	0.0274725
Polr3k;67005;AL:NC_000068.8:181507826-181509997:181512623:181507826-181536740:181550947:+	0.156878	0.0314685
Polr3k;67005;SE:NC_000068.8:181507826-181509997:181510158-181536740:+	0.423257	0.0314685
Paics;67054;A5:NC_000071.7:77099278-77099616:77099252-77099616:+	-0.641791	0.035964
Paics;67054;A5:NC_000071.7:77099515-77099616:77099252-77099616:+	-0.633687	0.037962
Yaf2;67057;A5:NC_000081.7:93184443-93215241:93184443-93215420:-	0.161757	0.0499501
Dynlrb1;67068;A3:NC_000068.8:155078537-155084651:155078537-155084655:+	0.172284	0.00499501
Dynlrb1;67068;A5:NC_000068.8:155078860-155084651:155078537-155084651:+	-0.116777	0.031968
Pgp;67078;RI:NC_000083.7:24689400:24689429-24689475:24690123:+	0.25	0.0174825
Spats2l;67198;AF:NC_000067.7:57813261:57813960-57838464:57814020:57814183-57838464:+	-0.413234	0.0434565
Spats2l;67198;AF:NC_000067.7:57813298:57813722-57838464:57814020:57814183-57838464:+	-0.425459	0.0434565
Armcx2;67416;A5:NC_000086.8:133708262-133708352:133708262-133708370:-	-0.246024	0.038961
Armcx2;67416;RI:NC_000086.8:133708203:133708262-133708352:133708474:-	0.439356	0.038961
C1qtnf4;67445;MX:NC_000068.8:90716347-90718293:90718357-90719724:90716347-90718954:90719059-90719724:+	-0.399771	0.021978
C1qtnf4;67445;SE:NC_000068.8:90716347-90718293:90718357-90719724:+	-0.342711	0.021978
Pdcl;67466;SE:NC_000068.8:37247392-37248364:37248410-37249155:-	0.0782651	0.0484515
Mmd;67468;AL:NC_000077.7:90099872-90139631:90140255:90099872-90141597:90142444:+	-0.273062	0.031968
Fam120b;67544;RI:NC_000083.7:15622007:15624659-15626017:15626197:+	-0.215575	0.047952
Ciao3;67563;A3:NC_000083.7:25994115-25995923:25994115-25995940:+	-0.466896	0.0224775
Sdhb;67680;A3:NC_000070.7:140688787-140693806:140688787-140693812:+	-0.0734905	0.0344655
Ost4;67695;RI:NC_000071.7:31064743:31064880-31065009:31065132:-	0.13011	0.014985
Kirrel3;67703;SE:NC_000075.7:34400454-34406315:34406354-34421322:+	0.6125	0.042957
Mgarp;67749;A5:NC_000069.7:51299349-51303487:51299349-51303649:-	-0.0503848	0.0344655
Poldip2;67811;A5:NC_000077.7:78410194-78411978:78410131-78411978:+	0.206982	0.036963
Mrpl57;67840;A5:NC_000080.7:58063779-58063966:58063770-58063966:+	0.286891	0.00599401
Rbm18;67889;A3:NC_000068.8:36012950-36017137:36012943-36017137:-	0.5742	0.00899101
Rbm18;67889;A5:NC_000068.8:36012950-36017137:36012950-36017193:-	0.749043	0.0164835
Tomm20;67952;A5:NC_000074.7:127663932-127664032:127663932-127664047:-	-0.165993	0.021978
Pold3;67967;RI:NC_000073.7:99731317:99732135-99732790:99733061:-	-0.567551	0.0194805
Gnpda2;67980;A3:NC_000071.7:69737035-69742317:69737029-69742317:-	-0.482909	0.012987
Rpl22l1;68028;A3:NC_000069.7:28860741-28860819:28860741-28860886:+	0.202632	0.0274725
Dynll2;68097;A5:NC_000077.7:87874836-87878069:87874836-87878306:-	0.165419	0.047952
Gar1;68147;A5:NC_000069.7:129624502-129624741:129624502-129624767:-	0.412374	0.0144855
Babam1;68251;A3:NC_000074.7:71849664-71850323:71849664-71850327:+	-0.177121	0.040959
Ankra2;68558;A5:NC_000079.7:98403053-98403824:98403040-98403824:+	-0.362135	0.020979
Pmvk;68603;AF:NC_000069.7:89361848:89362046-89369189:89366425:89366771-89369189:+	0.492895	0.01998
Pmvk;68603;AF:NC_000069.7:89361848:89362046-89369189:89366456:89368778-89369189:+	0.468904	0.01998
Zfand2b;68818;A3:NC_000067.7:75145351-75145475:75145351-75145478:+	-0.25	0.0324675
Mrpl52;68836;RI:NC_000080.7:54664491:54664548-54664628:54664695:+	0.0794658	0.032967
Manbal;69161;A3:NC_000068.8:157209560-157220969:157209560-157220972:+	-0.09375	0.042957
Sec62;69276;RI:NC_000069.7:30872649:30873085-30873725:30875412:+	-0.164728	0.002997
Coa7;69893;RI:NC_000070.7:108195320:108195438-108196501:108197915:+	-0.12511	0.031968
Gtf3c5;70239;A3:NC_000068.8:28457814-28458497:28457796-28458497:-	-0.251683	0.044955
Polr3f;70408;RI:NC_000068.8:144380532:144381856-144382386:144383699:+	-0.867316	0.047952
Mipep;70478;SE:NC_000080.7:61068766-61068898:61068990-61071434:+	0.447171	0.046953
Tln2;70549;AF:NC_000075.7:67466985-67480410:67480582:67466985-67541173:67541262:-	0.367033	0.0441225
Tln2;70549;AF:NC_000075.7:67466985-67539875:67541172:67466985-67541173:67541256:-	-0.338945	0.0441225
Tln2;70549;AF:NC_000075.7:67466985-67539875:67541172:67466985-67541173:67541262:-	0.425159	0.0441225
Sugp1;70616;RI:NC_000074.7:70495437:70495527-70495671:70495730:+	0.339928	0.016983
Tspan2;70747;AF:NC_000069.7:102642086:102642381-102657074:102642531:102642631-102657074:+	-0.75	0.0254745
Spag9;70834;A3:NC_000077.7:93962512-93970079:93962512-93970083:+	-0.358947	0.0324675
Rassf8;71323;AF:NC_000072.7:145692513:145692692-145754110:145749357:145749607-145754110:+	0.307313	0.038961
Tmem248;71667;AF:NC_000071.7:130248585:130248760-130258290:130251176:130251413-130258290:+	-0.5	0.027972
Rbm43;71684;A3:NC_000068.8:51822535-51824844:51822531-51824844:-	0.5	0.045954
Rbm43;71684;A5:NC_000068.8:51822535-51824844:51822535-51824848:-	0.5	0.045954
Vps11;71732;A3:NC_000075.7:44265326-44265400:44265295-44265400:-	0.127567	0.047952
Dcaf7;71833;RI:NC_000077.7:105945509:105945748-105949401:105950150:+	0.101047	0.0334665
Faap100;71885;RI:NC_000077.7:120266243:120266399-120267532:120268487:-	0.197888	0.0274725
Faap100;71885;RI:NC_000077.7:120266243:120268487-120269154:120269272:-	-0.332026	0.0274725
Rpusd4;71989;RI:NC_000075.7:35183830:35183923-35183998:35184142:+	0.120707	0.0444555
Cyb5r1;72017;RI:NC_000067.7:134333519:134333791-134334051:134334200:+	0.128468	0.0224775
Urgcp;72046;A3:NC_000077.7:5676857-5691097:5676852-5691097:-	-0.479867	0.030969
Amer2;72125;A5:NC_000080.7:60616665-60616837:60616458-60616837:+	-0.173475	0.035964
Amer2;72125;RI:NC_000080.7:60615141:60616458-60616837:60625642:+	-0.204091	0.035964
2610008E11Rik;72128;A3:NC_000076.7:78903885-78904468:78903881-78904468:-	0.25	0.0234765
Wdfy3;72145;AF:NC_000071.7:102189609-102200757:102216226:102189609-102217462:102217787:-	0.339652	0.0464535
Rab38;72433;A3:NC_000073.7:88079811-88099663:88079811-88099689:+	0.5	0.03996
Zfp131;72465;AF:NC_000079.7:120251823-120252315:120252342:120251823-120252356:120252658:-	1	0
Obi1;72486;AL:NC_000080.7:104714970:104717733-104740783:104739264:104740450-104740783:-	0.287224	0.0474525
Obi1;72486;SE:NC_000080.7:104717733-104738860:104738930-104740783:-	-0.25	0.0474525
Taf4b;72504;RI:NC_000084.7:15031021:15032765-15034244:15035255:+	-0.3169	0.0424575
Car10;72605;A3:NC_000077.7:92989548-92990469:92989548-92990472:+	0.25	0.037962
Ubash3b;72828;AF:NC_000075.7:40962666-40964555:40964616:40962666-41068595:41069353:-	-0.0962791	0.047952
Abracl;73112;A3:NC_000076.7:17894653-17898815:17894649-17898815:-	-0.669753	0.017982
Hbp1;73389;A5:NC_000078.7:31994011-32000104:31994011-32000130:-	0.496644	0.016983
Fam161a;73873;A5:NC_000077.7:22970397-22970663:22970306-22970663:+	0.658487	0.0374625
Slc35a5;74102;AF:NC_000082.7:44978009-44978499:44978733:44978009-44978745:44979036:-	0.24083	0.0384615
Rbm26;74213;RI:NC_000080.7:105350905:105352722-105354422:105354535:-	-0.325461	0.032967
Isca2;74316;A3:NC_000078.7:84820145-84820349:84820145-84820370:+	-0.0652058	0.040959
Gle1;74412;A3:NC_000068.8:29829555-29830091:29829555-29830094:+	0.13931	0.0204795
Gzf1;74533;A3:NC_000068.8:148523135-148525514:148523135-148525524:+	-0.304612	0.025974
Gzf1;74533;A5:NC_000068.8:148523375-148525514:148523135-148525514:+	0.151518	0.048951
Zkscan1;74570;SE:NC_000071.7:138092401-138095329:138095420-138098852:+	0.858974	0.026973
4930506C21Rik;75060;SE:NC_000083.7:8512908-8515861:8516075-8517100:-	0.428352	0.014985
Sv2c;75209;A5:NC_000079.7:96097971-96098038:96097971-96098055:-	-0.523077	0.036963
Mrpl32;75398;A5:NC_000079.7:14786189-14787447:14786189-14787477:-	-0.142766	0.01998
1700012D14Rik;75479;A5:NC_000073.7:110720230-110721590:110720230-110721715:-	-0.222012	0.044955
Rian;75745;SE:NC_000078.7:109618372-109619135:109619149-109620720:+	0.239398	0.043956
Grhpr;76238;A3:NC_000070.7:44983009-44983874:44983009-44983875:+	0.500893	0.00699301
Msi2;76626;AF:NC_000077.7:88608571-88608855:88609055:88608571-88609278:88609395:-	0.254665	0.0374625
Clip3;76686;A3:NC_000073.7:29991267-29991567:29991267-29991580:+	-0.237755	0.015984
Bri3bp;76809;RI:NC_000071.7:125531390:125534234-125534513:125537949:+	-0.379088	0.010989
Bri3bp;76809;SE:NC_000071.7:125528836-125529212:125529309-125531390:+	-0.25263	0.0134865
Rhbdd1;76867;A5:NC_000067.7:82294397-82318040:82294369-82318040:+	0.404546	0.0254745
Golga1;76899;SE:NC_000068.8:38906954-38907751:38907893-38908351:-	0.308662	0.031968
Zfp266;77519;RI:NC_000075.7:20406364:20406674-20408962:20411773:-	0.192351	0.043956
Fam131a;78408;SE:NC_000082.7:20518495-20518586:20518653-20520174:+	-0.369701	0.036963
Krit1;79264;A5:NC_000071.7:3853689-3856465:3853598-3856465:+	0.282375	0.0434565
Ntng1;80883;MX:NC_000069.7:109690227-109734943:109735077-109746436:109690227-109739784:109739951-109746436:-	0.401522	0.015984
Ntng1;80883;SE:NC_000069.7:109690227-109734943:109735077-109746436:-	0.269248	0.024642
Ntng1;80883;SE:NC_000069.7:109690227-109739784:109739951-109746436:-	-0.563097	0.022977
Ndel1;83431;SE:NC_000077.7:68713491-68716996:68717030-68720741:-	0.400551	0.026973
Ngrn;83485;RI:NC_000073.7:79910963:79911171-79911569:79911679:+	-0.176415	0.00999001
Cemip2;83921;SE:NC_000085.7:21756150-21757535:21757616-21770002:+	0.642857	0.0354645
Usp8;84092;A3:NC_000068.8:126560084-126561912:126560084-126561945:+	-0.339609	0.026973
Pcdhgc3;93706;A5:NC_000084.7:37942030-37958074:37939630-37958074:+	-0.250827	0.033966
Mrpl43;94067;RI:NC_000085.7:44993453:44994379-44994502:44994608:-	-0.0666539	0.03996
Nans;94181;A3:NC_000070.7:46500979-46502401:46500979-46502435:+	-0.33978	0.0124875
Cpsf1;94230;RI:NC_000081.7:76480209:76480347-76480420:76480771:-	0.372203	0.0244755
Susd4;96935;A3:NC_000067.7:182686175-182714899:182686175-182714905:+	0.334735	0.044955
Gorab;98376;A5:NC_000067.7:163222261-163224377:163222261-163224381:-	-0.480907	0.0374625
-;XLOC_001176;A5:NC_000068.8:72880901-72883616:72880799-72883616:+	0.678571	0.031968
-;XLOC_002713;A5:NC_000069.7:55689354-55689785:55689354-55690130:-	-0.554076	0.0204795
-;XLOC_002833;SE:NC_000069.7:96162712-96167715:96168037-96170209:-	-0.356823	0.0444555
-;XLOC_003282;A3:NC_000070.7:123539896-123540405:123539896-123541261:+	0.300457	0.033966
-;XLOC_004665;SE:NC_000071.7:46131498-46144170:46144305-46164791:-	-0.468631	0.044955
-;XLOC_004757;A3:NC_000071.7:99382550-99388682:99382547-99388682:-	-0.5	0.0174825
-;XLOC_005152;RI:NC_000072.7:47744170:47747279-47747890:47747952:+	-0.46989	0.016983
-;XLOC_006316;RI:NC_000073.7:126399167:126406838-126407259:126408493:+	0.456663	0.047952
-;XLOC_006530;SE:NC_000073.7:27938466-27939172:27939248-27940656:-	0.5	0.025974
-;XLOC_008096;A3:NC_000075.7:64134323-64134576:64134323-64134625:+	0.320652	0.048951
-;XLOC_008472;AF:NC_000075.7:43656828-43657116:43657746:43656828-43658004:43658319:-	0.901786	0.022977
-;XLOC_008505;AL:NC_000075.7:47308845:47310085-47385927:47382630:47384862-47385927:-	-0.0965622	0.048951
-;XLOC_009471;RI:NC_000076.7:98942101:98942287-98942523:98942858:-	-0.369975	0.026973
-;XLOC_009836;A5:NC_000077.7:72106827-72108674:72106646-72108674:+	-0.334355	0.043956
-;XLOC_010021;A5:NC_000077.7:98040665-98046309:98040571-98046309:+	-0.523082	0.0364635
-;XLOC_010149;RI:NC_000077.7:116238287:116238335-116238678:116238789:+	0.445154	0.036963
-;XLOC_010296;A3:NC_000077.7:32589944-32592079:32589926-32592079:-	-0.291413	0.024975
-;XLOC_011398;A3:NC_000078.7:86512552-86513833:86512107-86513833:-	0.113093	0.048951
-;XLOC_011421;A5:NC_000078.7:99116850-99118956:99116850-99120117:-	0.244587	0.047952
-;XLOC_011945;A5:NC_000079.7:55842017-55846094:55842017-55846103:-	-0.5	0.0414585
-;XLOC_012078;A3:NC_000079.7:99535518-99537771:99535043-99537771:-	-0.279338	0.0474525
-;XLOC_012130;A5:NC_000079.7:117738250-117738798:117738250-117738825:-	-0.161277	0.0454545
-;XLOC_012130;RI:NC_000079.7:117732278:117736999-117737615:117738250:-	-0.161277	0.0454545
-;XLOC_012938;AF:NC_000081.7:86720369:86720681-86744448:86742250:86743082-86744448:+	0.255195	0.030969
-;XLOC_013271;RI:NC_000081.7:86359056:86359980-86360156:86360321:-	0.506083	0.00749251
-;XLOC_014243;SE:NC_000083.7:84466220-84468554:84468656-84469683:+	0.580565	0.0304695
-;XLOC_014960;A3:NC_000084.7:32040787-32043291:32040376-32043291:-	-0.427727	0.048951
-;XLOC_015332;A5:NC_000085.7:46551931-46552665:46551814-46552665:+	0.309957	0.01998
-;XLOC_015348;A3:NC_000085.7:50316236-50316329:50316236-50316332:+	0.75	0.0194805
-;XLOC_015696;AL:NC_000086.8:14546813-14570668:14575512:14546813-14705491:14714125:+	-0.329573	0.041958
-;XLOC_015939;A5:NC_000086.8:41163829-41165243:41163829-41165252:-	-0.0769327	0.038961
