# Supplementary material for: VIRMA modulates function of photoreceptor cells through m6A modification and alternative splicing
Source: JCI Insight. 2026 Mar 19;11(9):e197880. doi: 10.1172/jci.insight.197880 (PMC13232022; doi:10.1172/jci.insight.197880)
Supplement: Supporting data values [file jciinsight-11-197880-s190.xlsx]

## Sheet: Figure 1B
		Ctrl			RKO
a波	0.3	-180	-165	-158	-56	-49	-67
	3	-234	-231	-224	-67	-57.7	-68
b波	0.3	338	329	298	129.7	103	132
	3	436	439	444	190	173.1	182

## Sheet: Figure 1D
		Ctrl			RKO
a波	3	-9.739	-6.228	-7.299	-7.89	-9.7	-11.04
	10	-14.47	-10.34	-9.593	-14.299	-13.18	-6.593
b波	3	37.84	33.36	43.79	41.02	35.5241	37.19
	10	56.42	58.8	64.76	55.34	69.62	57.68

## Sheet: Figure 1G
percentage of time traveled in dark (%)			precentage of distance traveled in dark (%)			Min duration in dark (s)			transition time
Ctrl	RKO		Ctrl	RKO		Ctrl	RKO		Ctrl	RKO
67.8867	54.8867		61.1058	51.5491		10.98	5.35		6	12
85.15	54.2933		68.5507	51.7864		8.55	5.15		3	7
63.5533	63.8267		60.8025	48.6274		4.04	4.85		8	9
72.26	50.1767		63.8553	56.6733		4.25	3.51		8	12
70	60.9067		65.8419	52.0071		6.16	6.42		8	9
76.8	54.6667		62.5151	45.0234		12.02	3.16		8	10

## Sheet: Figure 1J
Optomotor reflex
Ctrl	RKO
1.94	1.7
2.78	1.7
2.07	1.85
2.79	1.57
2.67	1.77
2.41	1.6

## Sheet: Figure 2B
	P3W							P4W							P8W
	Ctrl			RKO				Ctrl			RKO				Ctrl			RKO
-2000	17	17.4	17.8	17.7	16.3	17.4		18.6	21	18	16.1	16	15.9		17.9	18.7	17.8	8.6	11.9	7.2
-1600	28.9	27.5	27	25	25.7	26.7		39.7	36.4	37.2	31.5	32	31.2		38.9	32.7	38.2	11.3	10	11.4
-1200	37	34	36.5	38	36.5	37.5		45	45.5	44	40.7	41	40.5		45	48	52.9	18.4	15.5	15.4
-800	41.3	40	41	40.7	40.6	42.5		50.8	52	49	43.1	44	43		51.8	53.1	56.2	19.6	18	17.9
-400	48.5	44.7	45	42.2	41.3	47.3		47.8	48	47.1	44.9	45	44		50.2	52.4	54.3	20.8	19.5	21.3
ON	0	0	0	0	0	0		0	0	0	0	0	0		0	0	0	0	0	0
400	50.1	46.6	46.7	47	46.3	48.9		47.1	55.1	47.5	42	43	42		57.4	58.9	57.3	26.5	21.5	18
800	46	42.5	43.7	45.4	44.3	44.5		52.2	53.9	50	43.5	44.1	43		54	59	55.7	25	17.5	17.5
1200	40.5	36.2	37.7	39	39.8	41.5		43.4	45.3	43.5	36.6	37	35		50.6	52.7	51	18.7	16	14.8
1600	30	27.6	27	27.9	25.5	27		31.9	37	35	29.5	30	28		45.3	41.3	39.3	11.8	14.5	9.4
2000	16.9	17.5	16	17.8	15.9	16.4		18.2	19.8	18.9	19.3	18.5	19		20	20.8	19.2	9.5	7	7.8

## Sheet: Figure 3A
		Ctrl			HKO
a波	0.3	-9.751	-9.739	-9.228	-4.589	-4.761	-4.043
	10	-14.47	-13.52	-15.34	-4.605	-4.589	-1.089
b波	0.3	51.95	55.49	47.06	15.63	16.17	15.71
	10	92.6	101.3	74.1	16	18.7	27.8

## Sheet: Figure 3B
		Ctrl			HKO
a波	0.1	-102.3	-86.24	-53.97	-87.19	-59.04	-72.37
	0.1	-189.4	-171.4	-109.8	-104.6	-134.2	-173.8
b波	1	309.7	335.7	247.2	251.7	191.6	245.2
	1	524.6	476.9	341.6	324.6	357.5	360.6

## Sheet: Figure 3E
	Ctrl					HKO
Dorsal	240	254	280	247	290	137	160	145	119	120
Ventral	262	235	224	240	220	110	102	105	127	118

## Sheet: Figure 3F
	Ctrl			HKO
-2000	13	12	13	11	12	13
-1600	15	15	15	13	14	14
-1200	15	14	16	13	14	13
-800	17	18	18	16	16	14
-400	19	17	18	16	15	16
ON	0	0	0	0	0	0
400	19	20	19	17	17	16
800	19	18	17	16	17	17
1200	16	15	17	14	15	14
1600	14	15	14	13	14	12
2000	13	13	13	11	12	12

## Sheet: Figure 4A
Ctrl	RKO
0.952871	0.579952
0.943968	0.502281
0.984033	0.499206
1.00777	0.493474

[truncated: 31 more sheets: Figure 4C, Figure 5B, Figure 5D, Figure 5F, Figure 6E, Figure 6H, Figure 6I, Figure 6K, Figure 6L, Figure 7B, Figure 7C, Figure 7H, Figure 8A, Figure 8B, Figure 8C, Figure 8E, Supplementary Figure 1E, Supplementary Figure 2B, Supplementary Figure 2D, Supplementary Figure 3C …]
